# Supplementary material for: Student motivation and instructional clarity: Linking experience sampling method data to objective behavioural observations
Source: Br J Educ Psychol. 2025 Apr 18;95(Suppl 1):S281–99. doi: 10.1111/bjep.12775 (PMC12427158; doi:10.1111/bjep.12775)
Supplement: Supplementary file 2 — Appendix S2: [file BJEP-95-S281-s002.zip]

Archive with 3 entries (3 files):
- Appendix A - Student Motivation/Appendix A - Student Motivation.pdf
- Appendix B - Instructional Clarity/Appendix B - Instructional Clarity.pdf
- Appendix C - Cross-classified multilevel models/Appendix C - Cross-classified multilevel models.pdf
